# Supplementary material for: Inferring RBP-Mediated Regulation in Lung Squamous Cell Carcinoma
Source: PLoS One. 2016 May 17;11(5):e0155354. doi: 10.1371/journal.pone.0155354 (PMC4871487; doi:10.1371/journal.pone.0155354)
Supplement: S2 Table — Features that have identical count vector across the genes have been merged to a single factor before input to the regression. (XLSX) [file pone.0155354.s002.xlsx]

## Sheet: Sheet1
Table S2: List of the features that are merged
Representative member	Set of merged features
miR-34a	miR-34c
miR-30c	miR-30d,miR-30b,miR-30a,miR-30e
miR-501	miR-502
let-7e	let-7f,let-7c,let-7d,let-7a,let-7b,let-7i,let-7g,miR-98
miR-99b	miR-100,miR-99a
miR-708	miR-28
miR-378c	miR-378a
miR-10b	miR-10a
miR-192	miR-215
miR-199b	miR-199a
miR-193a	miR-193b
LHX9	ISX,PRRX1
miR-15a	miR-424,miR-16,miR-15b,miR-497,miR-195
miR-320b	miR-320a
miR-181c	miR-181b,miR-181a,miR-181d
miR-29b	miR-29a,miR-29c
miR-106a	miR-106b,miR-17,miR-20a,miR-93,miR-20b
miR-96	miR-1271
HNRNPA2B1	HNRNPA1
miR-141	miR-200a
miR-326	miR-330
miR-27a	miR-27b
miR-23b	miR-23a
miR-125b	miR-125a
miR-107	miR-103a
miR-19a	miR-19b
miR-33b	miR-33a
miR-590	miR-21
miR-132	miR-212
miR-429	miR-200c,miR-200b
SART3	PABPC1
miR-222	miR-221
miR-146a	miR-146b
miR-130a	miR-454,miR-301a,miR-130b
miR-500b	miR-362
miR-92b	miR-25,miR-363,miR-92a,miR-32
miR-196b	miR-196a
miR-374a	miR-374b
miR-148a	miR-148b,miR-152
