# Supplementary material for: Inferring RBP-Mediated Regulation in Lung Squamous Cell Carcinoma
Source: PLoS One. 2016 May 17;11(5):e0155354. doi: 10.1371/journal.pone.0155354 (PMC4871487; doi:10.1371/journal.pone.0155354)
Supplement: S3 Table — This table contains the log fold changes and the corresponding FDR-corrected p-values for RBPs (plotted in Fig 2). (XLSX) [file pone.0155354.s003.xlsx]

## Sheet: Sheet1
Table S3: Log fold changes and associated p-values for RBPs that are differentially expressed in at least one of the 13 cancers
	BLCA	BRCA	COAD	HNSC	KICH	KIRC	KIRP	LIHC	LUAD	LUSC	PRAD	THCA	UCEC
ZC3H14	0.2004	-0.0741	-0.3492	0.0828	0.1168	-0.6359	-0.2311	-0.3754	-0.3336	-0.1372	0.1459	-0.0271	0.1114
CPEB4	-1.3155	-0.1176	-1.1167	-1.2863	0.8898	-0.9587	-0.8749	-0.7634	-0.4941	-1.3038	-0.2439	-0.9235	-0.8749
CPEB2	-1.7952	9e-04	-1.318	-0.4159	1.3244	0.5586	0.4301	-0.4756	-0.617	-0.8171	-0.2739	0.0846	-1.375
KHDRBS1	0.1858	0.2542	0.0849	0.1749	-0.2612	0.2625	4e-04	0.0203	0.3275	0.556	0.0491	0.1345	-0.0712
KHDRBS3	-1.6804	-0.562	0.3183	-1.028	0.5701	-0.3287	0.1892	0.1662	-0.3288	-0.8873	-0.0618	0.4016	0.3342
MSI1	NA	-0.3601	-0.2571	NA	NA	NA	NA	NA	NA	NA	1.028	NA	2.7428
SNRPA	0.6809	0.1279	0.5764	0.1218	-0.06	0.5075	0.5492	0.5338	0.5067	0.9478	0.2476	0.5161	0.6448
U2AF2	0.4059	0.5845	0.4739	0.2896	0.1578	0.0709	0.2088	0.3149	0.3709	0.7042	0.2054	0.2086	0.5146
MBNL1	-1.0665	-0.7784	-1.0804	-0.0358	0.3194	0.6728	0.2587	-0.2912	-0.5215	-0.4716	-0.4575	-0.0862	-1.2948
FUS	-0.0802	0.6472	0.7889	0.4145	0.1683	0.2827	0.1522	0.447	0.3233	0.5085	0.0123	0.2208	0.3715
TIA1	0.6176	-0.0765	0.5059	-0.0216	-0.4759	0.2797	0.3834	0.1213	0.2089	0.522	-0.0727	0.5528	0.409
FXR1	0.2482	0.1043	0.2221	0.267	0.213	0.266	0.2418	0.1879	0.3222	1.4907	0.0707	0.0884	-0.1787
FMR1	0.1497	0.1877	0.0558	0.421	0.6645	-0.3552	-0.195	-0.029	-0.0916	0.134	-0.3041	0.196	-0.0043
ANKHD1	-0.1305	0.084	0.0346	-0.1584	0.3108	0.5822	-0.1321	0.0419	0.1229	0.0057	0.0419	-0.2993	-0.153
YBX2	NA	0.2211	-0.7922	NA	2.5964	NA	-0.3803	NA	NA	NA	NA	-0.537	1.3792
HNRNPA1	-0.0286	-0.0178	0.8994	-0.1343	0.2392	0.444	0.1728	0.3397	0.1975	0.4341	0.1846	0.3196	0.18
RBM6	-0.3703	-0.5167	0.0131	-0.4989	-0.0524	-0.587	-0.3077	0.1345	-0.2905	-0.4487	0.0418	-0.0053	0.0061
RBM5	-0.5346	-0.6007	-0.0042	-0.454	-0.4414	-0.2615	-0.1191	0.0624	-0.3398	-0.6363	0.0736	0.1052	-0.1721
RBM4	0.188	0.4767	0.3249	0.0831	-0.1193	-0.2968	-0.3789	0.1277	0.2501	0.4843	0.2508	-0.0016	0.6082
RBM3	-0.3413	0.0023	0.4119	-0.7277	0.4764	0.785	0.4372	0.7956	0.121	-0.4504	0.0737	0.3147	0.078
HNRNPA2B1	0.5162	0.5673	0.2291	0.2639	-0.0109	-0.2402	0.0079	0.057	0.3773	0.628	0.2387	-0.0693	0.5725
PCBP2	0.1932	-0.0891	0.5344	-0.0184	0.4551	-0.0888	-0.214	-0.2266	0.0101	0.3861	0.1663	-0.0595	-0.1803
PCBP3	NA	-1.8518	-0.5609	0.3223	-0.9424	NA	-1.4123	NA	0.3764	-0.3645	NA	NA	-3.3527
RBM24	-3.68	-0.3514	-2.438	-1.2109	NA	1.079	-0.1244	NA	NA	-1.3704	-0.1792	NA	-3.2892
CNOT4	-0.1784	0.001	-0.2076	-0.0102	0.6494	-0.0058	0.0988	0.1524	0.0162	0.1558	0.0532	-0.3873	-0.2082
HNRNPR	0.4168	0.3642	0.1429	0.2552	-0.3115	-0.2763	-0.1285	0.3365	0.3538	0.651	0.1685	-0.1114	0.0307
HNRNPAB	0.2528	0.9793	0.0669	0.0259	0.4509	0.4217	0.545	0.1734	0.7391	0.8276	0.3657	0.5752	1.1652
KHDRBS2	NA	NA	NA	NA	NA	NA	NA	NA	-3.3803	NA	NA	-3.2752	NA
PTBP1	0.7669	0.5817	0.5623	0.3871	0.4137	0.2413	0.3316	0.204	0.4017	0.7753	0.3362	0.0997	0.6388
PABPC1	0.6469	0.4094	0.8582	-0.1472	0.5094	0.6739	0.5227	0.6271	0.8598	1.2614	0.5853	0.4728	0.5588
PABPC3	0.5348	0.3945	2.2009	-0.1562	0.6796	0.6982	0.548	0.5128	0.9716	1.2691	0.5077	0.2845	1.4564
PABPC5	NA	-1.1166	NA	NA	-1.4302	-0.779	0.4374	NA	-0.9695	NA	-0.0322	-0.9542	NA
HNRNPA1L2	0.0159	0.0134	1.3853	-0.0237	0.1135	0.3718	0.1354	0.2753	0.2374	0.5444	0.1185	0.2032	0.4495
RSF1	0.1862	0.1474	-0.4321	0.4382	0.5334	-0.1427	-0.1669	-0.3437	0.2252	0.3369	-0.0238	-0.2287	-0.2327
ESRP2	1.1037	0.7681	0.2015	-0.5426	0.3154	-1.2939	-1.0518	-0.6796	0.1279	0.0256	1.2394	0.1215	1.7446
RBM42	0.3264	0.3205	0.2909	0.1671	0.5754	0.0411	0.2688	0.3641	0.1519	0.4948	-0.0866	0.2615	0.1922
RBM47	0.54	0.8803	-1.3474	-1.4584	0.5101	-0.9713	-0.3919	-0.4009	0.1571	-0.8805	0.6563	-0.4256	1.8539
RBMS1	-0.1534	-0.863	-0.5921	0.4453	-1.0441	-0.1364	-0.1488	-0.6972	-0.5595	-0.3279	-0.7158	-0.0394	-1.2695
PPRC1	-0.3667	0.2791	1.1373	0.219	0.095	0.1421	0.1966	-0.1503	0.1113	0.2354	0.2917	0.2847	0.3082
RALY	0.4675	0.474	0.3153	0.2651	1.0345	0.3577	0.5994	0.5918	0.1896	0.2976	0.0852	0.3698	0.5434
RBM28	0.8017	0.2971	1.0909	0.5575	0.483	0.0174	0.4906	0.5113	1.0624	1.3399	0.1883	0.0158	0.6311
SFPQ	0.2364	0.5832	0.471	0.2038	-0.3418	-0.1698	-0.1705	0.0368	0.421	0.7672	0.2592	-0.0338	0.677
RBMS3	-2.2845	-2.1318	NA	-0.4025	-2.1079	0.3412	-0.802	NA	-1.4435	-2.1703	-1.213	-0.6671	-2.1795
PABPN1	0.4756	0.033	0.2177	0.1977	0.5391	-0.1165	0.0745	0.0966	0.2271	0.4719	0.198	0.2542	0.7256
RBM8A	0.4455	0.6011	0.2631	-0.2021	-0.656	0.0512	-0.2236	0.3803	0.3927	0.5051	-0.0293	-0.1693	0.6851
DAZAP1	0.5297	0.4029	0.3566	0.1858	0.7543	0.4119	0.4973	0.1763	0.2273	0.6865	0.2122	0.3253	0.8008
SART3	0.3074	0.1864	0.4359	0.199	0.3693	0.2403	0.3832	0.2038	0.0938	0.5844	0.0853	0.0581	-0.0332
TUT1	0.3985	-0.0012	0.5724	0.1775	0.013	-0.0098	-0.1236	-0.131	0.3653	0.3179	0.4799	0.0472	0.2681
QKI	-0.3903	-1.024	-0.9683	0.0839	-0.4498	0.3139	0.0674	-0.4953	-1.2519	-1.0224	-0.4325	-0.3978	-1.0228
IGF2BP3	3.3783	NA	NA	3.128	NA	NA	NA	NA	2.6148	4.5355	NA	-0.8905	2.3831
IGF2BP2	1.8079	-2.2908	0.0842	3.0452	0.9504	-2.7311	0.6646	1.16	0.294	2.3968	-1.2516	1.8426	-1.7143
ZFP36	-2.6769	-2.0221	-0.73	-1.5291	-2.4275	0.1122	-1.2248	-2.0436	-1.6617	-2.3709	-0.2459	-0.7711	-2.7474
HNRNPL	0.5809	0.4381	0.2846	0.2059	-0.0341	0.0074	0.0848	0.1118	0.3921	0.7505	0.2624	0.1661	0.5551
HNRNPC	0.2491	0.5191	0.3143	0.1818	-0.6117	-0.0621	0.2279	0.1419	0.5711	0.6368	0.1221	0.3466	0.3303
KHSRP	0.5065	0.2951	0.496	0.4149	0.527	0.2348	0.2977	0.172	0.2343	0.9632	0.1987	0.0468	0.2569
ELAVL1	0.2977	0.5646	0.5588	0.2542	0.7103	0.0684	0.2856	0.2437	0.2437	0.5893	0.205	0.301	0.4824
RBP1	-1.7048	-0.2152	0.6605	1.8405	0.1068	-0.7841	-1.2874	-1.9256	-0.6914	1.6035	-1.8404	0.0716	-0.6307
A1CF	NA	NA	-1.2923	NA	NA	0.9157	-3.1978	-0.5928	NA	NA	NA	NA	NA
SRP54	0.2824	0.7367	-0.1022	0.0516	0.283	-0.1574	-0.1598	-0.1198	0.6164	0.4126	0.2714	-0.0562	0.3513
ENOX1	-1.5765	0.151	NA	NA	NA	-2.2277	-2.3598	NA	0.2662	0.272	0.8351	NA	-2.8649
SNRNP70	0.4375	-0.0869	0.7293	0.2519	0.2489	0.2342	0.2968	0.3858	0.2457	0.5649	0.2809	0.3532	0.4688
ZCRB1	0.0674	0.2088	-0.0964	0.1272	0.2045	0.1031	0.1829	0.1284	0.1978	0.6675	-0.008	0.0265	-0.1983
SAMD4A	-2.219	-1.7126	-1.0634	0.1794	1.6015	0.2158	0.1917	-0.9971	-0.9513	-1.6426	-0.7403	1.2214	-2.7726
YBX1	-0.0839	-0.2516	0.3157	0.2504	-0.5689	0.1495	0.1078	0.0227	-0.076	0.5187	-0.0183	-0.1054	0.5747
RBM38	-0.7452	0.0948	-0.0808	0.2877	-0.0901	-0.2209	0.1089	-0.0956	0.3058	0.6573	-0.9527	0.2501	0.0497
PABPC4	0.2159	-0.0024	0.459	0.0521	0.6185	0.5893	0.6644	-0.0232	0.4484	0.5557	0.4455	0.4916	0.1528
