# Supplementary material for: Inferring RBP-Mediated Regulation in Lung Squamous Cell Carcinoma
Source: PLoS One. 2016 May 17;11(5):e0155354. doi: 10.1371/journal.pone.0155354 (PMC4871487; doi:10.1371/journal.pone.0155354)
Supplement: S5 Table — Full list of the names, types and LFCs of candidate regulators are displayed. (XLSX) [file pone.0155354.s005.xlsx]

## Sheet: Sheet1
Table S5: List of all candidate regulators
Regulator	Type	Selection (%)	logFC	p.value
LIN28A	RBP	40.0	-	-
Methylation	-	38.0	-	-
Copy Number Variation	-	37.0	-	-
ELAVL1	RBP	35.0	0.59	9.65e-16
YY1	TF	32.0	0.83	1.06e-29
SFPQ	RBP	30.0	0.77	3.41e-14
PABPN1	RBP	29.0	0.47	7.2e-09
miR-1	miRNA	28.0	-3.47	3.15e-37
ZC3H14	RBP	27.0	-0.14	0.084
miR-218	miRNA	27.0	-2.09	3.7e-31
miR-142-3	miRNA	26.0	0.42	0.027
miR-153	miRNA	25.0	0.26	0.437
let-7e	miRNA	25.0	-0.45	0.05
HNRNPC	RBP	25.0	0.64	7.33e-13
RBM6	RBP	24.0	-0.45	1.35e-08
G3BP2	RBP	21.0	0.02	0.856
NRF1	TF	21.0	-0.0	0.966
RBMS1	RBP	20.0	-0.33	0.09
miR-494	miRNA	20.0	0.32	0.428
REST	TF	19.0	0.39	0.06
CPEB4	RBP	19.0	-1.3	7.68e-25
miR-1224	miRNA	19.0	0.47	0.283
CDX1	TF	19.0	-	-
miR-143	miRNA	18.0	-1.62	1.07e-19
ETV6	TF	18.0	0.52	1.23e-05
miR-375	miRNA	18.0	-2.69	1.5e-14
PABPC4	RBP	18.0	0.56	2.13e-08
RBM4	RBP	18.0	0.48	8.12e-11
miR-421	miRNA	17.0	0.67	0.01
GLIS1	TF	17.0	-	-
SART3	RBP	17.0	0.58	9.27e-15
miR-423	miRNA	16.0	0.95	1.37e-18
miR-299	miRNA	16.0	-0.02	0.947
SOX4	TF	16.0	1.7	8.23e-24
GCM2	TF	16.0	-	-
PTBP1	RBP	16.0	0.78	2.84e-23
IGF2BP2	RBP	16.0	2.4	5.02e-23
miR-145	miRNA	16.0	-1.46	9.39e-21
MTF1	TF	16.0	-0.17	0.23
PCBP2	RBP	16.0	0.39	3.53e-06
miR-199b	miRNA	15.0	0.21	0.178
CENPB	TF	15.0	0.3	0.07
NR3C1	TF	15.0	-0.93	3.15e-18
SNRNP70	RBP	15.0	0.56	2.72e-11
HNRNPH2	RBP	15.0	-0.11	0.214
miR-27a	miRNA	15.0	-0.16	0.333
NFYA	TF	15.0	0.56	6.96e-09
EGR1	TF	15.0	-1.74	7.52e-16
SOX8	TF	15.0	-	-
RALY	RBP	15.0	0.3	0.06
miR-148a	miRNA	15.0	0.14	0.381
miR-224	miRNA	15.0	2.4	2.31e-19
ZNF143	TF	15.0	0.26	0.05
miR-196b	miRNA	14.0	4.42	1.96e-31
HNRNPK	RBP	14.0	0.47	2.89e-09
miR-136	miRNA	14.0	0.88	4.25e-05
RREB1	TF	14.0	0.27	0.012
CNOT4	RBP	14.0	0.16	0.065
miR-194	miRNA	14.0	-0.61	1.69e-05
ZNF263	TF	14.0	0.09	0.328
ZBTB33	TF	14.0	0.77	2.75e-15
EMX1	TF	14.0	-	-
RORA	TF	14.0	-0.83	3.66e-08
FOXO3	TF	14.0	-0.18	0.114
MATR3	RBP	14.0	0.06	0.515
RBM45	RBP	14.0	0.41	4.84e-06
miR-326	miRNA	14.0	-2.0	3.65e-17
miR-655	miRNA	14.0	-0.45	0.162
miR-758	miRNA	14.0	0.39	0.145
ELK4	TF	14.0	0.83	1.34e-12
NFIA	TF	14.0	-0.98	2.38e-12
MEOX2	TF	14.0	-2.48	4.36e-22
RBM8A	RBP	14.0	0.51	6.94e-10
miR-320d	miRNA	13.0	0.63	0.04
miR-7	miRNA	13.0	1.69	7.9e-10
miR-107	miRNA	13.0	-0.52	1.67e-05
miR-381	miRNA	13.0	-0.5	0.036
BHLHE40	TF	13.0	-0.27	0.16
NR4A2	TF	13.0	-2.08	1.2e-16
YBX1	RBP	13.0	0.52	2.63e-07
IGF2BP3	RBP	13.0	4.54	1.53e-56
FMR1	RBP	13.0	0.13	0.173
miR-708	miRNA	13.0	3.1	5.06e-35
HOXD12	TF	13.0	-	-
TFE3	TF	13.0	-0.27	0.03
POU6F1	TF	13.0	-1.21	1.11e-19
miR-503	miRNA	13.0	1.82	1.25e-18
miR-455	miRNA	13.0	-0.03	0.912
miR-409	miRNA	13.0	0.86	0.07
TCF4	TF	13.0	-0.62	1.36e-05
miR-30c	miRNA	12.0	-1.24	3.62e-22
miR-374a	miRNA	12.0	-0.9	2.77e-13
miR-204	miRNA	12.0	-0.94	0.048
miR-455-3	miRNA	12.0	2.43	7.6e-34
miR-493	miRNA	12.0	0.22	0.433
KLF14	TF	12.0	-	-
PAX9	TF	12.0	3.25	1.87e-20
SP3	TF	12.0	0.61	1.12e-13
ID4	TF	12.0	-2.24	1.53e-22
MSX2	TF	12.0	1.53	5.93e-11
miR-139	miRNA	12.0	-2.8	5.02e-39
miR-190a	miRNA	12.0	-1.77	4.03e-20
miR-219a	miRNA	12.0	0.87	0.08
MEF2C	TF	12.0	-2.03	1.21e-42
miR-501	miRNA	12.0	0.03	0.896
miR-409	miRNA	12.0	0.91	0.09
miR-223	miRNA	12.0	-1.43	9.23e-11
RFX5	TF	12.0	-0.03	0.817
ERG	TF	12.0	-2.58	1.25e-59
KHDRBS3	RBP	12.0	-0.89	8.23e-05
miR-125b	miRNA	12.0	-0.7	3.33e-07
miR-141	miRNA	12.0	1.23	5.25e-15
miR-582	miRNA	12.0	-0.28	0.114
miR-188	miRNA	12.0	0.77	6.08e-05
MAFF	TF	12.0	-1.03	4.8e-10
TBX2	TF	12.0	-2.3	9.87e-43
PITX3	TF	12.0	-	-
PUM2	RBP	12.0	0.47	1.03e-09
miR-486	miRNA	11.0	-3.52	1.39e-36
miR-433	miRNA	11.0	0.17	0.615
miR-542	miRNA	11.0	-0.21	0.22
miR-193a	miRNA	11.0	-0.27	0.141
TP53	TF	11.0	0.63	0.06
MAFG	TF	11.0	0.34	0.05
POU4F3	TF	11.0	-	-
MYBL2	TF	11.0	5.18	1.01e-92
E2F1	TF	11.0	1.81	2.29e-40
KLF5	TF	11.0	1.18	3.92e-10
EVX2	TF	11.0	-	-
MSI1	RBP	11.0	-	-
miR-15a	miRNA	11.0	-0.73	1.11e-12
miR-126-3	miRNA	11.0	-1.9	5.65e-20
miR-9	miRNA	11.0	4.7	8.17e-37
miR-551a	miRNA	11.0	-0.03	0.929
IRF1	TF	11.0	-1.26	6.23e-14
TBP	TF	11.0	0.38	3.88e-05
TCF7L2	TF	11.0	-0.71	2.54e-10
ZNF740	TF	11.0	0.49	6.55e-09
TCF3	TF	11.0	1.46	1.25e-46
SREBF1	TF	11.0	0.54	2.37e-05
TFAP4	TF	11.0	1.91	1.14e-45
miR-493	miRNA	10.0	0.25	0.381
miR-369	miRNA	10.0	0.19	0.473
miR-376c	miRNA	10.0	-0.47	0.074
miR-370	miRNA	10.0	0.76	0.04
miR-330	miRNA	10.0	-0.25	0.114
miR-99b	miRNA	10.0	-0.46	0.03
miR-33b	miRNA	10.0	2.37	1.34e-19
NR3C2	TF	10.0	-3.16	3.88e-36
ATF4	TF	10.0	0.01	0.968
REL	TF	10.0	-0.03	0.834
SREBF2	TF	10.0	0.2	0.089
PAX3	TF	10.0	-	-
SNAI2	TF	10.0	1.98	5.76e-25
TBX15	TF	10.0	-	-
PCBP1	RBP	10.0	0.35	1.45e-05
TARDBP	RBP	10.0	0.42	9.3e-10
FXR2	RBP	10.0	-0.27	0.01
miR-652	miRNA	10.0	-0.85	3.31e-09
miR-483-3	miRNA	10.0	0.67	0.146
miR-18b	miRNA	10.0	0.23	0.412
miR-760	miRNA	10.0	2.69	2.21e-34
miR-217	miRNA	10.0	-1.0	0.04
miR-425	miRNA	10.0	0.14	0.398
miR-382	miRNA	10.0	0.27	0.254
PPARG	TF	10.0	-2.44	2.88e-23
HNF1B	TF	10.0	-5.69	6.04e-36
KLF16	TF	10.0	0.72	8.09e-09
HEY2	TF	10.0	-0.37	0.113
TEAD4	TF	10.0	0.45	0.01
OTX2	TF	10.0	-	-
miR-155	miRNA	10.0	-0.28	0.129
miR-338	miRNA	10.0	-2.81	4.38e-40
miR-135a	miRNA	10.0	-3.44	1.24e-19
miR-411	miRNA	10.0	-0.13	0.75
miR-185	miRNA	10.0	-0.37	0.09
miR-495	miRNA	10.0	-0.5	0.028
miR-340	miRNA	10.0	-0.52	0.03
SP2	TF	10.0	-0.19	0.012
ZIC1	TF	10.0	-	-
NFKB2	TF	10.0	-0.05	0.753
ELK3	TF	10.0	-0.37	0.09
FUS	RBP	10.0	0.51	2.19e-09
miR-410	miRNA	10.0	-0.37	0.174
miR-214	miRNA	10.0	0.1	0.636
miR-34a	miRNA	10.0	-0.76	3.92e-13
miR-142	miRNA	10.0	-0.49	0.09
miR-106a	miRNA	10.0	0.38	0.062
miR-154	miRNA	10.0	0.07	0.827
NEUROG2	TF	10.0	-	-
BSX	TF	10.0	-	-
PAX4	TF	10.0	-	-
ZCRB1	RBP	10.0	0.67	1.07e-12
